# Supplementary material for: A Single Injection of rAAV-shmTOR in Peripheral Nerve Persistently Attenuates Nerve Injury-Induced Mechanical Allodynia
Source: Int J Mol Sci. 2023 Nov 2;24(21):15918. doi: 10.3390/ijms242115918 (PMC10649356; doi:10.3390/ijms242115918)
Supplement: Supplementary file 1 [file ijms-24-15918-s001.zip]

Archive with 1 entries (1 files):
- ijms-2638060-supplementary.pdf
